# Supplementary material for: Profiling metabolites and lipoproteins in COMETA, an Italian cohort of COVID-19 patients
Source: PLoS Pathog. 2022 Apr 21;18(4):e1010443. doi: 10.1371/journal.ppat.1010443 (PMC9022834; doi:10.1371/journal.ppat.1010443)
Supplement: S1 Table — CAD: Coronary Artery Disease; CHF: Congestive Heart Failure; DCM: Dilated Cardiomyopathy; T2DM: Type 2 Diabetes; CRI: Chronic Renal Insufficiency. * with respect to SARS-CoV-2 infection. (XLSX) [file ppat.1010443.s001.xlsx]

## Sheet: Sheet1
Grade of severity	N°	Sex	Age	Death	Other cause of hospedalization*	Nursing home	Asthma/	CAD/	Smokers	Hypertension	T2DM	Dyslipidemia	CRI	Active neoplasm	Immune deficiency
		(F-M)					BPCO	CHF/
								DCM
COVID-19≤21
Asymptomatic	35	18- 17	62.2	1 (2.9%)	12	10	5 (14.3%)	4 (11.4%)	5 (14.3%)	14 (40.0%)	12 (34.3%)	6 (17.1%)	2 (5.7%)	3 (8.6%)	1 (2.9%)
Mild	84	41- 43	67.3	4 (4.8 %)	6	9	5 (5.9%)	13 (15.5%)	9 (10.7%)	41 (48.8%)	16 (19.0%)	15 (17.9%)	6 (7.1%)	4 (4.8%)	3 (3.6%)
Moderate	117	46- 71	68.9	19 (16.2%)	2	3	22 (18.8%)	25 (21.4%)	19 (16.2%)	70 (59.8%)	30 (25.6%)	29 (24.8%)	16 (13.7%)	6 (5.1%)	4 (3.4%)
Severe	10	2022-07-03	69.4	5 (50 %)	1	0	1 (10.0%)	3 (30.0%)	1 (10.0%)	5 (50.0%)	4 (40.0%)	2 (20.0%)	0 (0.0%)	1 (10.0%)	1 (10.0%)
All	246	108-138	67.45± 15.78	34 (13.8%)	21	22	33 (13.4%)	45 (18.3%)	34 (13.8%)	130 (52.8%)	62 (25.0%)	52 (21.1%)	24 (9.7%)	14 (5.7%)	9 (3.7%)
COVID-19>21
Asymptomatic	9	2022-02-07	73.4	0 (0.0%)	2	8	2 (22.2%)	5 (55.5%)	0 (0.0%)	4 (44.4%)	1 (11.1%)	2 (22.2%)	0 (0.0%)	2 (22.2%)	2 (22.2%)
Mild	10	2022-04-06	81.8	1 (10.0%)	1	9	3 (30.0%)	4 (40.0%)	1 (10.0%)	8 (80.0%)	2 (20.0%)	4 (40.0%)	0 (0.0%)	1 (10.0%)	0 (0.0%)
Moderate	7	2022-04-03	72.6	1 (14.3%)	1	3	4 (57.1%)	4 (57.1%)	2 (28.6%)	5 (71.4%)	1 (14.3%)	1 (14.3%)	1 (14.3%)	1 (14.3%)	0 (0.0%)
Severe	2	2022-01-01	59.5	0 (0.0%)	0	2	0 (0.0%)	1 (50.0%)	0 (0.0%)	2 (100.0%)	0 (0.0%)	1 (50.0%)	1 (50.0%)	0 (0.0%)	0 (0.0%)
All	28	2022-11-17	71.49± 15.41	2 (7.1%)	4	22	9 (32.1%)	14 (50.0%)	3 (10.7%)	19 (67.9%)	4 (14.3%)	8 (28.6%)	2 (7.1%)	4 (14.3%)	2 (7.1%)
Post COVID-19
Asymptomatic	13	2022-07-06	54.2	0 (0.0%)	2	1	0 (0.0%)	0 (0.0%)	0 (0.0%)	4 (30.8%)	0 (0.0%)	1 (7.7%)	0 (0.0%)	3 (23.1%)	0 (0.0%)
Mild	26	2014-12-01	65.6	0 (0.0%)	2	0	2 (7.7%)	2 (7.7%)	2 (7.7%)	13 (50.0%)	0 (0.0%)	6 (23.1%)	2 (7.7%)	0 (0.0%)	0 (0.0%)
Moderate	46	20-26	68.1	0 (0.0%)	2	1	12 (26.1%)	7 (15.2%)	6 (13.0%)	22 (47.8%)	10 (21.7%)	12 (26.1%)	5 (10.9%)	1 (2.2%)	1 (2.2%)
Severe	10	2022-06-04	67.6	0 (0.0%)	1	0	2 (20.0%)	2 (20.0%)	3 (30.0%)	7 (70.0%)	3 (30.0%)	2 (20.0%)	1 (10.0%)	0 (0.0%)	0 (0.0%)
All	95	42-53	65.56± 14.48	0 (0.0%)	7	2	16 (16.8%)	11 (11.6%)	11 (11.6%)	46 (48.4%)	13 (13.7%)	21 (22.1%)	8 (8.4%)	4 (4.2)	1 (0.1%)
