# Supplementary material for: Profiling metabolites and lipoproteins in COMETA, an Italian cohort of COVID-19 patients
Source: PLoS Pathog. 2022 Apr 21;18(4):e1010443. doi: 10.1371/journal.ppat.1010443 (PMC9022834; doi:10.1371/journal.ppat.1010443)
Supplement: S2 Table — CAD: Coronary Artery Disease; CHF: Congestive Heart Failure; DCM: Dilated Cardiomyopathy; T2DM: Type 2 Diabetes; CRI: Chronic Renal Insufficiency. (XLSX) [file ppat.1010443.s002.xlsx]

## Sheet: Sheet1
	COVID-19≤21 (G1)	COVID-19>21 (G2)	Post COVID-19 (G3)	p-value (G1 vs G3)	p-value	p-value
					(G1 vs G2)	(G2 vs G3)
N° of subjects	246	28	95	/	/	/
Age (mean ± SD)	67.45 ± 15.78	71.49 ± 15.41	65.56 ± 14.48	0.29	0.007	0.001
Sex (F, M)	F=108; M=138	F=17; M=11	F=42; M=53	1	0.11	0.14
Asthma/BPCO	33	9	16	0.49	0.02	0.11
CAD/CHF/DCM	46	14	11	0.03	0.0005	0.0005
Smoke status	34	3	11	0.19	1	1
Hypertension	132	19	46	0.4	0.17	0.09
T2DM	62	4	13	0.03	0.25	1
Dyslipidemia	52	8	21	0.88	0.35	0.46
CRI	25	2	8	0.69	0.75	1
Active neoplasm	14	4	4	0.79	0.10	0.08
Immune deficiency	9	2	1	0.29	0.69	0.13
