# Supplementary material for: Profiling metabolites and lipoproteins in COMETA, an Italian cohort of COVID-19 patients
Source: PLoS Pathog. 2022 Apr 21;18(4):e1010443. doi: 10.1371/journal.ppat.1010443 (PMC9022834; doi:10.1371/journal.ppat.1010443)
Supplement: S3 Table — The p-values (FDR) and Cliff’s delta effect size are reported. (XLSX) [file ppat.1010443.s003.xlsx]

## Sheet: Sheet1
Lipoproteins	p-value (fdr)	Cliff's Delta
Parameters
TG	0.000366	small
Cholesterol	5.85e-12	large
LDL- Cholesterol	1.03e-06	medium
HDL- Cholesterol	2.05e-11	large
ApoA1	1.26e-26	large
ApoA2	2.79e-21	large
ApoB100	0.594	negligible
Calculated parameters
LDL-Chol/HDL-Chol	0.979	negligible
ApoB100/ApoA1	1.09e-14	large
Total concentration of ApoB carrying particles
Total particle number	0.594	negligible
Lipoprotein main Fractions
VLDL Particle Number	2.29e-07	medium
IDL Particle Number	0.000156	small
LDL Particle Number	0.979	negligible
LDL subfractions
LDL1 Particle Number	0.00788	small
LDL2 Particle Number	2.57e-07	medium
LDL3 Particle Number	0.594	negligible
LDL4 Particle Number	1.04e-12	large
LDL5 Particle Number	0.00228	small
LDL6 Particle Number	0.24	negligible
Lipoprotein main fraction composition
Triglycerides
Triglycerides-VLDL	0.000977	small
Triglycerides-IDL	0.464	negligible
Triglycerides-LDL	5.35e-17	large
Triglycerides-HDL	3.15e-07	medium
Cholesterol
Cholesterol-VLDL	0.627	negligible
Cholesterol-IDL	0.222	negligible
Cholesterol-LDL	1.03e-06	medium
Cholesterol-HDL	2.05e-11	large
Free cholesterol
Free Cholesterol-VLDL	0.594	negligible
Free Cholesterol-IDL	0.675	negligible
Free Cholesterol-LDL	0.00462	small
Free Cholesterol-HDL	1.75e-11	large
Phospholipids
Phospholipids-VLDL	0.659	negligible
Phospholipids-IDL	0.0408	small
Phospholipids-LDL	4.82e-05	small
Phospholipids-HDL	3.61e-14	large
ApoA1
ApoA1-HDL	1.83e-25	large
ApoA2
ApoA2-HDL	4.32e-16	large
ApoB
ApoB-VLDL	2.29e-07	medium
ApoB-IDL	0.000156	small
ApoB-LDL	0.979	negligible
Lipoprotein subfraction composition
VLDL subfractions
Triglycerides
Triglycerides-VLDL1	0.0069	small
Triglycerides-VLDL2	3.81e-05	small
Triglycerides-VLDL3	0.000826	small
Triglycerides-VLDL4	6.92e-05	small
Triglycerides-VLDL5	1.46e-05	small
Cholesterol
Cholesterol-VLDL1	0.34	negligible
Cholesterol-VLDL2	0.111	negligible
Cholesterol-VLDL3	0.909	negligible
Cholesterol-VLDL4	0.855	negligible
Cholesterol-VLDL5	1.67e-05	small
Free cholesterol
Free Cholesterol-VLDL1	0.269	negligible
Free Cholesterol-VLDL2	1.11e-05	small
Free Cholesterol-VLDL3	0.00123	small
Free Cholesterol-VLDL4	0.0251	small
Free Cholesterol-VLDL5	2.56e-05	small
Phospholipids
Phospholipids-VLDL1	0.192	negligible
Phospholipids-VLDL2	0.0212	small
Phospholipids-VLDL3	0.0421	small
Phospholipids-VLDL4	0.0384	small
Phospholipids-VLDL5	0.000119	small
LDL subfractions
Triglycerides
Triglycerides-LDL1	2.74e-16	large
Triglycerides-LDL2	2.52e-16	large
Triglycerides-LDL3	4.81e-09	medium
Triglycerides-LDL4	6.75e-06	small
Triglycerides-LDL5	7.84e-05	small
Triglycerides-LDL6	2.74e-16	large
Cholesterol
Cholesterol-LDL1	3.53e-06	medium
Cholesterol-LDL2	0.0136	small
Cholesterol-LDL3	3.38e-05	small
Cholesterol-LDL4	5.55e-18	large
Cholesterol-LDL5	6.78e-08	medium
Cholesterol-LDL6	0.464	negligible
Free cholesterol
FreeCholesterol-LDL1	0.371	negligible
FreeCholesterol-LDL2	2.47e-06	medium
FreeCholesterol-LDL3	0.129	negligible
FreeCholesterol-LDL4	1.25e-11	large
FreeCholesterol-LDL5	2.1e-05	small
FreeCholesterol-LDL6	0.594	negligible
Phospholipids
Phospholipids-LDL1	0.0984	negligible
Phospholipids-LDL2	0.00126	small
Phospholipids-LDL3	0.000366	small
Phospholipids-LDL4	5.35e-17	large
Phospholipids-LDL5	8.28e-07	medium
Phospholipids-LDL6	0.324	negligible
Apo-B
ApoB-LDL1	0.00791	small
ApoB-LDL2	2.57e-07	medium
ApoB-LDL3	0.594	negligible
ApoB-LDL4	1.04e-12	large
ApoB-LDL5	0.00228	small
ApoB-LDL6	0.24	negligible
HDL subfractions
Triglycerides
Triglycerides-HDL1	0.456	negligible
Triglycerides-HDL2	0.446	negligible
Triglycerides-HDL3	0.0651	negligible
Triglycerides-HDL4	1.74e-18	large
Cholesterol
Cholesterol-HDL1	0.681	negligible
Cholesterol-HDL2	0.0557	negligible
Cholesterol-HDL3	5.8e-13	large
Cholesterol-HDL4	5.04e-25	large
Free cholesterol
FreeCholesterol-HDL1	1.28e-05	small
FreeCholesterol-HDL2	0.209	negligible
FreeCholesterol-HDL3	1.22e-14	large
FreeCholesterol-HDL4	1.13e-21	large
Phospholipids
Phospholipids-HDL1	0.894	negligible
Phospholipids-HDL2	0.398	negligible
Phospholipids-HDL3	1.1e-08	medium
Phospholipids-HDL4	1.11e-27	large
Apo-A1
ApoA1-HDL1	0.467	negligible
ApoA1-HDL2	5.85e-12	large
ApoA1-HDL3	3.53e-15	large
ApoA1-HDL4	2.93e-29	large
Apo-A2
ApoA2-HDL1	0.627	negligible
ApoA2-HDL2	0.101	negligible
ApoA2-HDL3	7.95e-06	small
ApoA2-HDL4	2.88e-24	large
